# Supplementary material for: Genome-Wide Analysis of Cyclic Nucleotide-Gated Channel Genes Related to Pollen Development in Rice
Source: Plants (Basel). 2022 Nov 17;11(22):3145. doi: 10.3390/plants11223145 (PMC9692566; doi:10.3390/plants11223145)
Supplement: Supplementary file 1 [file plants-11-03145-s001.zip]

Archive with 1 entries (1 files):
- plants-1930103-supplementary.pdf
